# Supplementary material for: A high-risk gut microbiota configuration associates with fatal hyperinflammatory immune and metabolic responses to SARS-CoV-2
Source: Gut Microbes. 2022 May 15;14(1):2073131. doi: 10.1080/19490976.2022.2073131 (PMC9116414; doi:10.1080/19490976.2022.2073131)
Supplement: Supplemental Material [file KGMI_A_2073131_SM9585.zip]

Archive with 3 entries (3 files):
- Supplementary DataTable S1.xlsx
- Supplementary DataTable S2.xlsx
- Supplementary Figures.pdf
