# Supplementary material for: A high-risk gut microbiota configuration associates with fatal hyperinflammatory immune and metabolic responses to SARS-CoV-2
Source: Gut Microbes. 2022 May 15;14(1):2073131. doi: 10.1080/19490976.2022.2073131 (PMC9116414; doi:10.1080/19490976.2022.2073131)
Supplement: Supplemental Material [file KGMI_A_2073131_SM9585.zip › Supplementary DataTable S1.xlsx]

## Sheet: Data
	MicrobiomeGroup	X28.4	Abiotrophia	Acetanaerobacterium	Acidaminococcus	Acinetobacter	Actinomyces	Adlercreutzia	Agathobacter	Akkermansia	Alistipes	Allisonella	Alloprevotella	Alloscardovia	Anaerococcus	Anaerofilum	Anaerofustis	Anaeroglobus	Anaeroplasma	Anaerostipes	Anaerotruncus	Anaerovibrio	Angelakisella	Anthococcus	Arcobacter	Asaccharospora	Asteroleplasma	ATCC.39006	Atlantibacter	Atopobacter	Atopobium	Azomonas	Azorhizophilus	Bacteroides	Barnesiella	Bifidobacterium	Bilophila	Blautia	Brevibacterium	Butyricicoccus	Butyricimonas	Butyrivibrio	CAG.352	CAG.56	CAG.873	Campylobacter	Candidatus_Soleaferrea	Candidatus_Stoquefichus	Caproiciproducens
202033	2	0	0	0	0	0	0.00537827	0.00481483	0	0.00619782	0.0131127	0	0	0	0	0	0	0	0	0.0197716	0.0030733	0	0	0	0	0.000358551	0	0	0	0	0.000563438	0	0	0.00962967	0.000665881	0.0233058	0.00394407	0.184244	0	0	0	0	0	0	0	0	0.000358551	0	0
202155	2	0	0	0	0	0	0.00421247	0	0	0.0232689	0.0196983	0	0	0	0	0	0	0	0	0	0	0	0	0	0	0	0	0	0	0	0	0	0	0.0571291	0.00172511	0	0.00324962	0.231525	0	0	0.00136404	0	0	0.0351039	0	0	0	0	0
204693	1	0	0	0	0	0	0	0	0	0	0.0936633	0	0	0	0	0	0	0	0	0	0.00339192	0	0	0	0	0	0	0	0	0	0	0	0	0.304656	0	0	0.0120259	0.0407031	0	0	0	0	0	0	0	0	0	0	0
2045804	2	0	0	0	0	0	0	0	0.048088	0	0.0230822	0	0	0	0	0	0	0	0.00323151	0.124413	0	0	0	0	0	0	0	0	0.00315457	0	0	0	0	0.134031	0.00384704	0.0681696	0	0.0583212	0	0.00200046	0	0	0	0	0	0	0	0	0
2047212	2	0	0	0	0	0	0	0	0	0	0.0191262	0	0	0	0	0	0	0	0	0.00699029	0	0	0	0	0	0	0	0	0	0	0	0	0	0.0115049	0	0.00242718	0	0.233641	0	0.0156796	0	0	0	0.0307767	0	0	0	0	0
2048254	1	0	0	0	0	0	0	0	0	0.136112	0	0	0.0035819	0	0	0	0	0	0	0	0	0	0	0	0	0.000651254	0	0.000651254	0	0	0	0	0	0.0731032	0	0	0	0	0	0	0	0	0	0	0	0	0	0	0
20173032	2	0	0	0	0	0	0	0	0.0372112	0	0.102869	0	0	0	0	0	0	0	0	0.0371315	0	0	0	0	0	0.000239044	0	0	0	0	0	0	0	0.0468526	0	0.19251	0	0.155857	0	0.000318725	0	0	0	0	0	0	0	0	0
20194156	2	0	0	0	0	0	0	0.00749839	0.0550596	0	0	0	0	0	0	0	0	0	0	0.0204242	0	0	0	0	0	0	0	0	0	0	0	0	0	0.0248518	0	0	0	0.0672713	0	0.0154967	0	0	0	0	0	0	0	0	0
20194427	2	0	0	0	0	0	0.00152422	0	0	0	0.034436	0	0	0	0	0	0	0	0	0.00745173	0	0	0	0	0	0	0	0	0	0	0	0	0	0.193632	0.0236536	0.110365	0.000282263	0.093937	0	0	0	0	0	0	0	0	0	0	0
20194428	2	0	0	0	0	0	0	0	0.0525807	0	0.00821951	0	0	0	0	0	0	0	0	0.034812	0	0	0	0	0	0	0	0	0	0	0	0	0	0.161006	0.0105161	0	0	0.183368	0	0	0.00459326	0	0	0	0	0	0	0	0
20203661	2	0	0	0	0	0	0	0	0	0.438457	0.0130364	0	0	0	0	0.00032591	0	0	0	0	0	0	0	0	0	0	0	0.000543183	0	0	0	0	0	0.0584465	0.0253123	0.0813688	0	0	0	0	0	0	0	0	0	0	0	0	0
20204465	1	0	0	0	0	0	0	0	0	0	0	0	0	0	0	0	0	0	0	0.0182836	0	0	0	0	0	0	0	0.000671642	0	0	0	0	0	0.0898507	0	0	0	0.0717164	0	0.00962687	0	0	0	0	0	0	0	0	0
20213882	2	0	0	0	0	0	0	0.000711201	0	0.0220472	0.00731521	0	0	0	0	0	0	0	0	0	0	0	0	0	0	0	0	0	0	0	0	0	0	0.0606045	0.0141224	0.0135636	0	0.0181864	0	0.00391161	0	0	0	0	0	0	0	0	0
20252627	2	0	0	0	0	0	0	0.0141126	0	0.0066975	0.00510285	0	0	0	0	0	0	0	0	0.0203317	0	0	0	0	0	0.00757455	0	0	0	0	0	0	0	0.004465	0	0.149737	0	0.0806092	0	0	0	0	0	0	0	0	0	0	0
20361493	2	0	0	0	0	0	0	0	0	0.0570074	0.0260119	0	0	0	0	0	0	0	0	0	0	0	0	0	0	0	0	0	0	0	0	0	0	0.126778	0.0294153	0	0	0.0951744	0	0	0	0	0.0216361	0	0.000486204	0	0	0	0
20422430	1	0	0	0	0	0	0.0232827	0	0	0	0	0	0	0.00985522	0	0	0	0	0	0	0	0	0	0	0	0	0	0	0	0	0.00640904	0	0	0	0	0.00395049	0	0	0.0020593	0	0	0	0	0	0	0	0	0	0
20431989	2	0	0	0	0	0	0	0	0	0	0.00311688	0	0	0	0	0.00012987	0	0	0	0.0649784	0	0	0	0	0	0	0	0	0	0	0	0	0	0.082987	0	0.085368	0	0.219957	0	0.004329	0	0	0	0	0	0	0	0	0
20432280	2	0	0	0	0	0	0	0	0	0.063575	0.0143906	0	0	0	0	0	0	0	0.00522399	0.016017	0	0	0	0	0	0	0	0	0	0	0	0	0	0.0669755	0	0	0.00413977	0.0316889	0	0	0	0.0354837	0	0.00394263	0	0	0	0	0
20432283	2	0	0	0	0	0	0	0.0105163	0	0.00112985	0.00764818	0	0	0	0	0	0	0	0	0	0	0	0	0	0	0	0	0	0	0	0	0	0	0.0198157	0	0	0	0.0857813	0	0	0	0	0	0	0	0	0	0	0
20433966	2	0	0	0	0	0	0.00505321	0	0	0.0901849	0.0364425	0	0	0	0	0	0	0	0	0.0055288	0	0	0	0	0	0	0	0	0	0	0	0	0	0.0151596	0	0.00630165	0	0.229713	0	0	0	0	0	0	0	0	0	0	0
20434921	2	0	0	0	0	0	0	0	0.00639952	0.00897129	0.00657895	0	0	0	0	0	0	0	0	0	0	0	0	0	0	0	0	0	0	0	0	0	0	0.088756	0.00986842	0	0.00568182	0.107775	0	0.00311005	0	0	0	0	0	0	0	0	0
20444193	2	0	0	0	0	0	0	0	0.0233601	0.0173476	0.00847666	0	0	0	0	0	0	0	0	0	0	0	0	0	0	0	0	0	0	0	0	0	0	0.035188	0	0	0.000739244	0.103494	0	0	0	0	0	0	0	0	0	0	0
20445279	2	0	0	0	0	0	0	0	0.072841	0.029047	0.021115	0	0	0	0	0	0	0	0	0	0	0	0	0	0	0	0	0	0	0	0	0	0	0.113507	0.00793207	0.0688191	0.0146352	0.245671	0	0.000446877	0	0	0	0	0	0	0	0	0
20451452	2	0	0	0	0	0	0	0.00665462	0	0	0.107788	0	0	0	0	0.0101052	0	0	0	0.0301512	0	0	0	0	0	0	0	0	0	0	0	0	0	0.133339	0	0	0	0.0802662	0	0	0.0211962	0	0	0	0	0	0	0.00492935	0
20452528	2	0	0	0	0	0	0	0	0	0.0148553	0.0209301	0	0	0	0	0	0	0	0	0	0	0	0	0	0	0	0	0	0	0	0	0	0	0.195416	0.0027056	0.00372658	5.10491e-05	0.104446	0	0	0	0	0	0	0	0	0	0	0
20452529	2	0	0	0	0	0	0	0	0	0	0.015181	0	0	0	0	0	0	0	0	0.0163729	0	0	0	0	0	0	0	0	0	0	0	0	0	0.0120444	0	0.229785	0	0.0229597	0	0	0	0	0	0	0	0	0	0	0
20452532	1	0	0	0	0	0	0	0	0	0	0	0	0	0	0	0	0	0	0	0	0	0	0	0	0	0	0	0.000155207	0	0	0	0	0	0.128201	0	0.0185473	0	0	0	0	0	0	0	0	0	0	0	0	0
20462367	2	0	0	0	0	0	0	0	0.0121919	0.0282973	0.0103481	0	0	0	0	0	0	0	0	0.00647225	0	0	0	0	0	0	0	0	0	0	0	0	0	0.165419	0.00327375	0.0311195	0	0.0691627	0	0	0	0	0	0.00711195	0	0	0	0	0
20462368	1	0	0	0	0	0	0	0	0	0.229135	0.216165	0	0	0	0	0	0	0	0	0	0	0	0	0	0	0	0	0	0	0	0	0	0	0.0767544	0.0138471	0.0208647	0.0229323	0.0130952	0	0	0	0	0	0	0	0	0	0	0
20463874	1	0	0	0	0	0	0	0	0	0	0.0174991	0	0	0	0	0.000283386	0	0.000283386	0	0	0.00772228	0	0	0	0	0	0	0	0	0	0	0	0	0.284307	0	0	0	0.019412	0	0.00247963	0.0110521	0	0	0	0	0	0	0.00021254	0
20464043	2	0	0	0	0	0	0.0110134	0	0	0	0.00942497	0	0	0	0	0	0	0	0	0.0274277	0	0	0	0	0	0	0	0.000423594	0	0.000529493	0	0	0	0.115112	0	0.0540083	0.00444774	0.0462777	0	0	0	0	0	0	0	0	0	0	0
20464045	2	0	0	0	0	0	0	0.00548326	0	0	0	0	0	0	0	0.000365551	0	0	0	0	0	0	0	0	0	0	0	0	0	0	0	0	0	0.0144758	0	0	0	0.232344	0	0.0050446	0	0	0	0	0	0	0	0	0
20464576	2	0	0	0	0	0	0.00338983	0	0.0147622	0.00809185	0.0174959	0	0.0527611	0	0	0	0	0	0	0.0135046	0	0	0	0.000218699	0	0	0	0	0	0	0	0	0	0.0957354	0.00349918	0	0.00710771	0.214653	0	0.00300711	0	0	0	0.00612356	0	0	0	0	0
20464888	2	0	0	0	0	0	0	0	0	0.0552428	0.00661506	0	0	0	0	0	0	0	0.00752991	0.0300493	0	0	0	0	0	0	0	0	0	0	0	0	0	0.0634764	0	0	0	0.029064	0	0	0	0.0794511	0	0.0070373	0	0	0	0	0
20472486	1	0	0	0	0	0	0.00556457	0	0	0	0	0	0	0.0116508	0	0	0	0	0	0.00101438	0	0	0	0	0	0	0	0	0	0	0.00794111	0	0	0.00260839	0	0.0195919	0	0.0133608	0	0	0	0	0	0	0	0	0	0	0
20472938	1	0	0	0	0.0048205	0	0	0	0	0	0	0	0	0	0	0	0	0	0	0.000803417	0	0	0	0	0	0	0	0	0.000126855	0	0	0	0	0.0108673	0	0	0	0.0895175	0	0	0	0	0	0	0	0	0	0	0
20473529	2	0	0	0	0	0	0	0.00605891	0	0.0277778	0.0180835	0	0	0	0	0	0	0	0	0.0162192	0	0	0	0	0	0.00363535	0	0	0	0	0	0	0	0	0	0.00988069	0	0.124627	0	0	0.00111857	0	0	0	0	0	0	0	0
CUH029	2	0	0	0	0	0	0	0	0.0728336	0	0.013651	0	0	0	0	0	0	0	0	0.0279803	0	0	0	0	0	0	0	0	0	0	0	0	0	0.296591	0	0.0373071	0	0.031711	0	0.0145837	0	0	0	0	0	0	0	0	0
CUH033	1	0	0	0	0	0	0	0	0	0	0.00316768	0	0	0	0	0	0	0	0	0	0	0	0	0	0	0	0	0	0	0	0	0	0	0.197381	0	0	0.000422357	0.0106997	0	0.00647614	0	0	0	0	0	0	0	0	0
CUH034	1	0	0	0	0	0	0	0	0	0	0	0	0	0	0	0	0	0	0	0	0	0	0	0	0	0	0	0	0	0	0	0	0	0	0	0.00123289	0	0	0	0	0	0	0	0	0	0	0	0	0
CUH035	1	0	0	0	0	0	0	0	0	0	0.00245867	0	0	0	0	0	0	0	0	0.00813904	0	0	0	0	0	0	0	0	0	0	0	0	0	0.323866	0	0.0558711	0	0.127851	0	0.0104281	0	0	0	0	0	0	0	0	0
CUH038	2	0	0.000149566	0	0	0	0.00142088	0	0	0.00370176	0.000112175	0	0.0102453	0	0	0.000411307	0	0	0	0	0	0	0	0	0	7.47831e-05	0	0	0	0	0	0	0	0.0694361	0	0.0258376	0	0.158615	0	0.00190697	0.000897398	0.0125262	0	0	0	0	0	0	0
GEST0001	2	0	0	0	0	0	0	0	0.00803351	0	0.00832923	0	0	0	0	0	0	0	0	0	0	0	0	0	0	0	0	0	0.00108428	0	0	0	0	0.128191	0	0	0	0.312075	0	0.00123213	0	0	0	0	0	0	0	0	0
GEST0014	2	0	0	0	0	0	0	0	0	0	0.00569399	0	0	0	0	0	0	0	0	0	0	0	0	0	0	0	0	0	0	0	0	0	0	0.191245	0.010291	0.00433579	0	0.0400669	0	0.0047537	0	0	0	0	0	0	0	0	0
GEST0019	1	0	0	0	0.00173183	0	0	0	0	0	0.018747	0	0.000779322	0	0	0	0	0	0	0	0	0	0	0	0	0	0	0	0.000173183	0	0	0	0	0.22661	0	0	0.00952505	0.193618	0	0.000173183	0	0	0	0	0	0	0	0.000129887	0
SGST0001	1	0	0	0	0	0	0	0	0	0	0.00235281	0	0	0	0	0.000229542	0	0	0	0	0	0	0	0	0	0	0	0	0	0	0	0	0	0.222311	0	0	0	0.0416045	0	0	0	0	0	0	0	0	0	0	0
SGST0002	1	0	0	0	0	0	0	0	0	0	0	0	0	0	0	0	0	0	0	0.00104755	0	0	0	0	0	0	0	0	0	0	0	0	0	0.709717	0	0	0	0	0	0	0	0	0	0	0	0	0	0	0
SGST0005	1	0	0	0	0	0	0	0	0	0	0.0192605	0	0	0	0	0.00343171	0	0	0	0	0	0	0.00729238	0	0	0	0	0	0	0	0	0	0	0.194063	0.00175875	0.00523336	0.00175875	0	0	0	0	0	0	0	0	0	0	0	0
SGST0006	1	0	0	0	0	0	0	0	0	0	0.00891634	0	0	0	0	0	0	0	0	0	0	0	0	0	0	0	0	0	0	0	0	0	0	0.112152	0	0.00366118	0	0.00122039	0	0	0	0	0	0	0	0	0	0	0
SGST0009	2	0	0	0	0	0	0	0	0.00650906	0.00192668	0.0104666	0	0.0121329	0	0	0	0	0	0	0.0157259	0	0	0	0	0	0	0	0	0	0	0	0	0	0.13341	0	0	0.00593626	0.113049	0	0	0	0	0	0	0	0	0	0	0
SGST0010	1	0	0	0	0	0	0	0	0	0	0.0338089	0	0	0	0	0	0	0	0	0	0	0	0.00230135	0	0	0	0	0	0.000502113	0	0	0	0	0.171555	0.00468639	0.00761538	0.00359848	0.0395414	0	0	0	0	0	0	0	0	0	0	0
SGST0012	1	0	0	0	0	0	0	0	0	0.480353	0.0521356	0	0	0	0	0	0	0	0	0	0.00727473	0	0	0	0	0	0	0	0	0	0	0	0	0.0974924	0	0	0.00578672	0.00633783	0	0	0.00777074	0	0	0	0	0	0	0	0
SGST0013	2	0	0	0	0.00800819	0	0	0	0.0257007	0.0155508	0.0113605	0	0	0	0	0	0	0	0	0	0	0	0	0	0	0	0	0	0	0	0	0	0	0.0541019	0.00642518	0.177205	0.00474905	0.100009	0	0	0	0	0	0.00684421	0	0	0	0	0
SGST0014	1	0	0	0	0	0	0	0	0	0	0	0	0	0	0	0.00898544	0.00216106	0	0	0	0.0054216	0	0.0158477	0	0	0	0	0	0	0	0	0	0	0	0	0	0	0.142364	0	0	0	0	0	0	0	0	0	0	0
SGST0016	1	0	0	0	0	0	0	0	0	0	0.0113673	0	0	0	0	0	0	0	0	0	0	0	0	0	0	0	0	0	0	0	0	0	0	0.419535	0.0129715	0	0.00513361	0.00843379	0	0	0.00270431	0	0	0	0	0	0	0	0
SGST0017	2	0	0	0.000392407	0	0	0	0	0.0082896	0.0191053	0.00532202	0	0	0	0	0	0	0	0	0.00846127	0	0	0	0	0	0.000833865	0	0	0	0	0	0	0	0.0322509	0.00181488	0.017364	0.00110364	0.149875	0	0.0016432	0	0	0	0	0	0	0	0	0
SGST0020	1	0	0	0	0	0	0	0	0	0	0.00190274	0	0	0	0	0	0	0	0	0	0.00878617	0	0	0	0	0	0	0	0	0	0	0	0	0.200571	0	0	0	0	0	0	0.00615591	0	0	0	0	0	0	0	0
SGST0023	1	0	0	0	0	0	0	0	0.0141459	0.386858	0.0130812	0	0	0	0	0	0	0	0	0.0140952	0.000659129	0	0	0	0	0	0	0	0	0	0	0	0	0.213203	0	0	0.00659129	0.0338691	0	0.00365056	0	0	0	0	0	0	0	0.000608427	0
SGST0024	1	0	0	0	0	0	0	0	0	0	0.00994774	0	0	0	0	0	0	0	0	0.00573026	0	0	0	0	0	0	0	0	0	0	0	0	0	0.0559274	0	0	0	0.195746	0	0	0	0	0	0	0	0	0	0	0
SGST0025	2	0	0	0	0	0	0	0	0.0375875	0.0104723	0.00599661	0	0	0	0	0	0	0	0	0	0.00195542	0	0	0	0	0	0	0	0	0	0	0	0	0.0556207	0.00512754	0	0.00425846	0.190631	0	0	0	0	0	0	0	0	0	0	0
SGST0026	2	0	0	0	0	0	0	0	0	0.317391	0.00397708	0	0.00488709	0	0	0	0	0	0	0.00704415	0	0	0	0	0	6.74082e-05	0	0	0	0	0	0	0.00016852	0.0593192	0.00134816	0.0226491	0.00107853	0.00394338	0	0	0	0.0496461	0	0	0	0	0	0	0
SGST0028	1	0	0	0	0	0.000722812	0	0	0.0147848	0.00551966	0.0118278	0	0	0	0.000547585	0	0	0	0	0.00245318	0.00223415	0	0	0	0	0	0	0	0	0	0	0	0	0.0187931	0	0.309188	0	0.0373234	0	0.000503778	0	0	0	0	0	0	0	0.00148943	0
SGST0031	1	0	0	0	0	0	0	0	0	0.012037	0.111388	0	0	0	0	0	0	0	0	0.00555193	0	0	0	0	0	0	0	0	0	0	0	0	0	0.101381	0.00349911	0.00104973	0	0.103714	0	0	0.00524867	0	0	0	0	0	0	0	0
SGST0033	1	0	0	0	0	0	0.00141618	0	0	0.0534608	0.0774768	0	0	0.00129816	0	0	0	0	0	0	0	0	0	0	0	0	0	0	0	0	0	0	0	0.145335	0.00737594	0	0.007848	0.0291497	0	0.00483861	0.0130407	0	0	0	0	0	0	0	0
SGST0035	1	0	0	0	0	0	0.00226313	0	0	0.422564	0.0169904	0	0	0	0	0	0	0	0	0.0057085	0.000337781	0	0	0	0	0	0	0	0	0	0	0	0	0.140415	0	0.00540449	0.00263469	0.038203	0	0	0	0	0	0	0	0	0	0	0
SGST0038	1	0	0	0	0	0	0	0	0	0.0652838	0.0368011	0	0	0	0	0	0	0	0	0	0	0	0	0	0	0.00800253	0	0	0	0	0	0	0	0.297726	0.0283247	0.0267979	0.00521217	0.0584922	0	0	0	0	0	0	0	0	0	0	0
SGST0040	2	0	0	0	0	0	0	0	0	0.00546622	0.0206572	0	0	0	0	0	0	0	0	0.0113138	0	0	0	0	0	0	0	0	0.00197038	0	0	0	0	0.184135	0	0.00311447	0	0.0330515	0	0	0.00813577	0	0	0	0	0	0	0	0
SGST0041	1	0	0	0	0	0	0	0	0	0	0.00840223	0	0	0	0	0	0	0	0	0.00738991	0	0	0	0	0	0	0	0	0	0	0	0	0	0.351746	0	0	0	0.0166357	0	0	0.0147798	0	0	0	0	0	0	0.00172094	0
SGST0042	1	0	0	0	0	0	0	0	0	0.179194	0.0531611	0	0	0	0	0	0	0	0	0	0	0	0	0	0	0	0	0	0.000375432	0	0	0	0	0.19605	0.0322496	0.0011263	0	0.0463283	0	0	0	0	0	0	0	0	0	0	0
SGST0050	2	0	0	0	0	0	0	0	0.0132286	0	0	0	0	0	0	0	0	0	0	0	0	0	0	0	0	0.0072238	0	0	0	0	0	0	0	0.0355321	0.0019414	0	0	0.040679	0	0.00930065	0	0	0	0.00975213	0	0	0	0	0
SGST0056	1	0	0	0	0	0	0	0	0	0	0.068908	0	0	0	0	0.00388137	0	0	0	0	0	0	0	0	0	0	0	0	0	0	0	0	0	0.0670493	0.00929343	0.0177942	0	0.0594506	0	0	0.00311603	0	0	0	0	0	0	0	0
SGST0066-1	1	0	0	0	0	0	0.00507845	0	0	0.0108251	0.0162243	0	0	0.0135514	0	0	0	0	0	0.00449042	0	0	0	0	0	0	0	0	0	0	0	0	0	0.04167	0	0.00962232	0	0.098709	0	0.00259268	0	0	0	0	0	0	0	0	0
202381	2	0	0	0	0	0	0	0	0	0.00586126	0.00903324	0	0	0	0	0	0	0	0	0.00372362	0	0	0	0	0	0	0	0	0	0	0	0	0	0.0998483	0.00668873	0.0225486	0	0	0	0.00420632	0	0	0	0	0	0	0	0	0
20202680	2	0	0	0	0	0	0	0.0255885	0	0	0	0	0	0	0	0	0	0	0	0.066384	0	0	0	0	0	0	0	0	0	0	0	0	0	0.0693084	0	0	0	0.0602427	0	0	0.0200322	0	0	0	0	0	0	0	0
20213971	1	0	0	0	0	0	0	0	0.00584978	0	0.00877467	0	0	0	0	0	0	0	0	0.00604477	0	0	0	0	0	0	0	0	0	0	0	0	0	0.190469	0	0.00565479	0	0.154122	0	0.00600577	0	0	0	0	0	0	0	0	0
20261998	2	0	0	0	0	0	0.000485319	0.00639003	0	0.00404433	0.00768422	0	0	0	0	0.00137507	0	0	0	0.013508	0.00275014	0	0	0	0	0.0017795	0	0	0	0	0	0	0	0.0179568	0.0124565	0.258756	0	0.0372887	0	0	0	0	0	0	0	0	0	0	0
20462377	2	0	0	0	0	0	0	0.00301248	0.00837123	0	0.004287	0	0	0	0	0	0	0	0	0.0201605	0	0	0	0	0	0	0	0	0	0	0	0	0	0.0474177	0.0022304	0.0596414	0	0.205689	0	0.00518495	0	0	0	0	0	0	0	0	0
20463669	2	0	0	0	0	0	0	0	0	0	0.0792981	0	0	0	0	0	0	0	0	0	0.00261515	0	0	0	0	0	0	0	0	0	0	0	0	0.192509	0	0	0	0.0291041	0	0	0	0	0	0	0	0	0	0	0
20464886	2	0	0	0	0	0	0	0	0	0	0.00200538	0	0.018831	0	0	4.89117e-05	0	0	0	0	0	0	0	0	0	0	0	0.000195647	0	0	0	0	0	0.0323796	0	0.00513573	0	0.0472487	0	0.00327708	0	0	0	0	0	0	0	0	0
20471985	2	0	0	0	0	0	0	0	0.0310477	0	0.00296435	0	0.0485997	0	0	0	0	0	0	0.017162	0	0	0	0	0	0	0	0	0	0	0	0	0	0.0259771	0	0	0.00366643	0.0567907	0	0.0117014	0	0	0	0	0	0	0	0	0
20472487	2	0	0	0	0	0	0	0.00356454	0.0113948	0.00596038	0.0279904	0	0	0	0	0	0	0	0	0.0385672	0	0	0	0	0	0	0	0	0	0	0	0	0	0.195933	0.0164203	0	0.00596038	0.172559	0	0.00473324	0.00502542	0	0	0	0	0	0	0	0
CUH041	2	0	0	0	0	0	0	0	0.182788	0	0.00251583	0	0	0	0	0	0	0	0	0	0	0	0	0	0	0	0	0	0	0	0	0	0	0.247506	0	0.0529192	0	0.0740869	0	0.0104103	0	0	0	0	0	0	0	0	0
CUH042	2	0	0	0	0	0	0	0.000329951	0	0.277737	0	0	0	0	0	0	0	0	0	0	0	0	0	0	0	0	0	0	0	0	0	0	0	0.0508125	0.00758888	0.0210344	0	0.0430586	0	0	0	0	0	0	0	0	0	0	0
GEST0002	2	0	0	0	0	0	0	0	0	0.00639876	0.0425188	0	0	0	0	0	0	0	0	0.0272097	0	0	0	0	0	0	0	0.000358809	0	0	0	0	0	0.131145	0.0153092	0.00514293	0	0.145617	0	0	0.00143524	0	0	0	0	0	0	0	0
GEST0004	1	0	0	0	0	0	0	0	0	0	0	0	0	0	0	0	0	0	0	0	0	0	0	0	0	0	0	0	0	0	0	0	0	0	0	0	0	0	0	0	0	0	0	0	0	0	0	0	0
GEST0005	2	0	0	0	0.0890538	0	0	0	0	0	0.0173429	0	0.0103251	0	0	0	0	0.000564653	0	0	0	0	0	0	0	0	0	0	0	0	0	0	0	0.116883	0	0	0.0146003	0.00621118	0	0	0.012261	0	0	0	0	0	0	0	0
GEST0009	1	0	0	0	0	0	0	0	0	0.0527477	0.0297305	0	0	0	0	0	0	0	0	0	0	0	0	0	0	0	0	0	0	0	0	0	0	0.336914	0	0.0451712	0	0.00839168	0	0.000335667	0	0	0	0	0	0	0	0	0
GEST0010	1	0	0	0	0	0	0	0	0	0	0.0679893	0	0	0	0	0	0	0	0	0	0	0	0	0	0	0	0	0	0	0	0	0	0	0.585627	0	0	0.105146	0	0	0	0	0	0	0	0	0	0	0	0
GEST0011	1	0	0	0	0	0	0	0	0	0	0	0	0	0	0	0	0	0	0	0.0171876	0	0	0	0	0	0.000164213	0	0	0.00273688	0	0	0	0	0	0	0	0	0.0991844	0	0	0	0	0	0	0	0	0	0	0.00268214
GEST0013	1	0	0	0	0	0	0	0	0	0.0529456	0.158913	0	0	0	0	0	0	0	0	0	0.0081718	0	0	0	0	0	0	0	0.000152033	0	0	0	0	0.0630939	0	0	0.00254656	0.0437096	0	0	0.00387685	0	0	0	0	0	0	0	0
GEST0015	1	0	0	0	0	0	0	0	0	0.186634	0.051094	0	0	0	0	0	0	0	0	0	0.0021716	0	0	0	0	0	0	0	0	0	0	0	0	0.252151	0.0385971	0.0106941	0	0.0318774	0	0	0	0	0	0	0	0	0	0	0
GEST0026	1	0	0	0	0	0	0	0	0	0.00784162	0.022944	0	0	0	0	0	0	0	0	0	0	0	0	0	0	0	0	0	0.000677671	0	0	0	0	0.0977298	0	0.0057118	0	0.0149572	0	0	0	0	0	0	0	0	0	0	0
SGST0019	1	0	0	0.000163956	0	0	0	0	0	0	0.0113785	0	0	0	0	0	0	0	0	0.0416448	0.0112474	0	0.00331191	0	0	0	0	0	0	6.55824e-05	0	0	0	0.0274462	0.0033447	0.0349226	0	0.212585	0	0	0	0	0	0	0	0	0	0	0
SGST0063	2	0	0	0	0	0	0	0	0	0.145464	0.0176791	0	0	0	0	7.07164e-05	0	0	0	0	0	0	0	0.000106075	0	0	0	0	0	0	0	0	0	0.133336	0	0	0.000106075	0.104908	0	0.00077788	0.00243971	0	0	0	0	0	0	0	0
SGST0066	1	0	0	0	0	0	0	0	0	0.0396241	0.106447	0	0	0.00713866	0	0	0	0	0	0.00429223	0	0	0	9.03628e-05	0	0	0	0	0	0	0	0	0	0.14318	0	0.00772602	0	0.0542177	0	0	0.00370488	0	0	0	0	0	0	0	0
20202004	2	0	0	0	0	0	0	0	0	0	0.027928	0	0	0	0	0	0	0	0	0.0604923	0	0	0	0	0	0	0	0	0	0	0	0	0	0.0914008	0.00783751	0	0	0.149575	0	0	0.00325643	0	0	0	0	0	0	0	0
20202018	2	0	0	0	0	0	0	0	0.0517802	0	0.00361089	0	0	0	0	0	0	0	0	0	0	0	0	0	0	0	0	0	0	0	0	0	0	0.401387	0	0.0163934	0.0101827	0.16704	0	0.00187766	0	0	0	0	0	0	0	0	0
20202675	1	0	0	0	0	0	0	0	0	0	0	0	0	0	0	0	0	0	0	0	0	0	0	0	0	0	0	0	0	0	0	0	0	0.0179722	0	0	0	0.42734	0	0	0	0	0	0	0	0	0	0	0
20472093	1	0	0	0	0	0	0	0	0	0	0.00698983	0	0	0	0	0	0	0	0	0.00528499	0	0	0	0	0	0	0	0	0	0	0	0	0	0.204978	0	0	0.0264818	0.449565	0	0	0	0	0	0	0	0	0	0	0
[truncated: 222 more columns]

## Sheet: Legend
Supplementary Table 1: Relative abundance of the different genera across the baseline microbiome profiles.
