# Supplementary material for: A high-risk gut microbiota configuration associates with fatal hyperinflammatory immune and metabolic responses to SARS-CoV-2
Source: Gut Microbes. 2022 May 15;14(1):2073131. doi: 10.1080/19490976.2022.2073131 (PMC9116414; doi:10.1080/19490976.2022.2073131)
Supplement: Supplemental Material [file KGMI_A_2073131_SM9585.zip › Supplementary DataTable S2.xlsx]

## Sheet: Data
Genus-level Features	Direction	P-Value	Q-Value	Mean Abundance
				Microbiome Group1	Microbiome Group2
Ruminococcus_2	Higher in Microbiome Group2	3.90976e-10	5.19998e-08	0.00109992	0.0227262
Ruminococcaceae_UCG.002	Higher in Microbiome Group2	8.29884e-10	5.51873e-08	0.0037606	0.027096
Dorea	Higher in Microbiome Group2	5.62623e-07	2.49429e-05	0.00243887	0.0107708
Enterococcus	Higher in Microbiome Group1	2.26925e-06	7.54526e-05	0.0806087	0.000908102
Eggerthella	Higher in Microbiome Group1	2.94475e-06	7.83305e-05	0.00192845	0.000102047
Christensenellaceae_R.7_group	Higher in Microbiome Group2	9.55828e-06	0.000211875	0.00552361	0.0194097
Erysipelotrichaceae_UCG.003	Higher in Microbiome Group2	1.37707e-05	0.000261642	0.000424668	0.0085941
Ruminococcaceae_UCG.004	Higher in Microbiome Group2	3.05975e-05	0.000461487	0.000439699	0.00292952
Ruminococcus_1	Higher in Microbiome Group2	3.12285e-05	0.000461487	0.000626395	0.0074022
Faecalibacterium	Higher in Microbiome Group2	5.01032e-05	0.000666373	0.026305	0.062422
Lachnospira	Higher in Microbiome Group2	7.98309e-05	0.000965228	0.000223126	0.00492027
Fusicatenibacter	Higher in Microbiome Group2	0.000111108	0.00108146	0.000371605	0.00567916
Roseburia	Higher in Microbiome Group2	0.000113838	0.00108146	0.00741086	0.0127144
Ruminococcaceae_UCG.013	Higher in Microbiome Group2	0.000112927	0.00108146	0.000542663	0.00255312
Agathobacter	Higher in Microbiome Group2	0.000150536	0.00111229	0.0007729	0.0144455
Ruminiclostridium_6	Higher in Microbiome Group2	0.000139599	0.00111229	0.000133546	0.00342058
Ruminococcaceae_UCG.014	Higher in Microbiome Group2	0.000140328	0.00111229	0.00852329	0.0095939
Sellimonas	Higher in Microbiome Group1	0.000145602	0.00111229	0.00358808	0.00016279
Phascolarctobacterium	Higher in Microbiome Group2	0.000253206	0.00177245	0.0107181	0.014718
Romboutsia	Higher in Microbiome Group2	0.000281125	0.00186948	0.000181797	0.00555918
Lachnoclostridium	Higher in Microbiome Group1	0.000368688	0.00233503	0.0257942	0.00984013
Blautia	Higher in Microbiome Group2	0.00042096	0.00254489	0.067401	0.107836
Lachnospiraceae_NK4A136_group	Higher in Microbiome Group2	0.000555629	0.00321298	0.000533409	0.00520259
Klebsiella	Higher in Microbiome Group1	0.00078589	0.00418093	0.0263685	0.000134556
Subdoligranulum	Higher in Microbiome Group2	0.000768316	0.00418093	0.0279165	0.0442094
Prevotella_9	Higher in Microbiome Group2	0.00105405	0.00539186	0.000954388	0.0250475
Erysipelatoclostridium	Higher in Microbiome Group1	0.00154161	0.00759386	0.0114358	0.00206082
Anaerostipes	Higher in Microbiome Group2	0.00180987	0.00859689	0.00331471	0.015107
DTU089	Higher in Microbiome Group1	0.00279028	0.0127968	0.00549722	7.04126e-05
Coprococcus_1	Higher in Microbiome Group2	0.00304394	0.0134948	5.16754e-05	0.00129262
Hungatella	Higher in Microbiome Group1	0.00332268	0.0142554	0.00155083	0.000142282
Holdemanella	Higher in Microbiome Group2	0.00399867	0.0166195	0.00123431	0.00733474
Lactobacillus	Higher in Microbiome Group1	0.00589533	0.0230611	0.00986862	0.00507644
Collinsella	Higher in Microbiome Group2	0.01443	0.054834	0.00818565	0.023793
Anaerotruncus	Higher in Microbiome Group1	0.0156815	0.0577721	0.00127597	0.000192482
Eisenbergiella	Higher in Microbiome Group1	0.016072	0.0577721	0.00816347	0.0011487
Senegalimassilia	Higher in Microbiome Group2	0.0192081	0.0672283	0.000675833	0.00125456
Bacteroides	Higher in Microbiome Group1	0.0273276	0.0886481	0.164321	0.0962957
Merdibacter	Higher in Microbiome Group1	0.0263455	0.0886481	0.00331842	0.000176268
UBA1819	Higher in Microbiome Group1	0.0266742	0.0886481	0.00609827	0.00199222
Oscillibacter	Higher in Microbiome Group1	0.0287597	0.0910724	0.00402753	0.000904156
Pseudoscardovia	Higher in Microbiome Group2	0.0295892	0.0915201	0.000109479	0.00194028
Ruminococcaceae_UCG.003	Higher in Microbiome Group2	0.0305411	0.0923173	7.34178e-05	0.000823095
Flavonifractor	Higher in Microbiome Group1	0.036173	0.106911	0.00228885	0.000664221
Butyricicoccus	Higher in Microbiome Group2	0.0370534	0.107133	0.00104691	0.00238767
Barnesiella	Higher in Microbiome Group2	0.0387195	0.109568	0.00346552	0.0042966
Ruminococcaceae_NK4A214_group	Higher in Microbiome Group2	0.0503426	0.139491	0.00271803	0.00488943
Eubacterium	Higher in Microbiome Group1	0.0537797	0.145974	0.000709504	5.12216e-05
Ruminococcaceae_UCG.010	Higher in Microbiome Group2	0.0565336	0.150379	0.000124014	0.00223177
Ruminococcaceae_UCG.005	Higher in Microbiome Group2	0.0579189	0.151043	0.00208434	0.00632771
Candidatus_Stoquefichus	Higher in Microbiome Group1	0.0627953	0.159307	9.24716e-05	9.12842e-05
Intestinimonas	Higher in Microbiome Group2	0.0634832	0.159307	0.00052737	0.00132104
Odoribacter	Higher in Microbiome Group1	0.0689846	0.169906	0.00115662	0.000569276
Bifidobacterium	Higher in Microbiome Group2	0.0753952	0.176406	0.0137207	0.0344415
Desulfovibrio	Higher in Microbiome Group2	0.0735761	0.176406	0.000770372	0.00281639
Holdemania	Higher in Microbiome Group1	0.0756025	0.176406	0.000317905	2.65568e-05
Dialister	Higher in Microbiome Group2	0.0865053	0.198366	0.00123335	0.00683609
Lachnospiraceae_UCG.010	Higher in Microbiome Group2	0.089522	0.201804	0.000769587	0.00203809
Clostridium_sensu_stricto_1	Higher in Microbiome Group2	0.107085	0.233637	0.000966025	0.00488145
Lactococcus	Higher in Microbiome Group1	0.107157	0.233637	0.000914728	5.69659e-05
Tyzzerella	Higher in Microbiome Group1	0.115472	0.247706	0.000355906	5.58635e-05
Alloprevotella	Higher in Microbiome Group2	0.121133	0.255726	9.69159e-05	0.00292189
Atlantibacter	Higher in Microbiome Group2	0.130592	0.271387	0.000105426	0.000114986
Asaccharospora	Higher in Microbiome Group2	0.138512	0.274957	0.000195955	0.00040346
Prevotella_2	Higher in Microbiome Group2	0.137065	0.274957	0.000151926	0.0017946
Pseudocitrobacter	Higher in Microbiome Group2	0.137065	0.274957	3.03707e-06	0.000104398
unclassified	Higher in Microbiome Group1	0.146742	0.287011	0.110592	0.103803
Coprobacter	Higher in Microbiome Group1	0.154924	0.298621	0.00182332	0.00032964
Defluviitaleaceae_UCG.011	Higher in Microbiome Group2	0.166468	0.316289	0.0002335	0.000306893
GCA.900066225	Higher in Microbiome Group1	0.178324	0.334043	0.000801875	0.000362765
Marvinbryantia	Higher in Microbiome Group1	0.18641	0.34434	0.0013433	0.001055
Ruminiclostridium_9	Higher in Microbiome Group1	0.204727	0.372996	0.000980114	0.000545742
Prevotellaceae_NK3B31_group	Higher in Microbiome Group2	0.232306	0.417523	2.78952e-05	0.00217232
Pygmaiobacter	Higher in Microbiome Group1	0.258486	0.458382	0.000896408	8.6083e-05
Rothia	Higher in Microbiome Group1	0.288232	0.504406	0.00098292	8.99737e-05
Akkermansia	Higher in Microbiome Group1	0.30792	0.531861	0.0515808	0.0318014
Turicibacter	Higher in Microbiome Group2	0.375438	0.640169	0.000606556	0.00115023
Faecalicoccus	Higher in Microbiome Group2	0.392644	0.661034	9.31007e-05	0.000588022
Family_XIII_AD3011_group	Higher in Microbiome Group1	0.40179	0.667975	0.00166107	0.00118988
Atopobium	Higher in Microbiome Group1	0.448907	0.678462	0.000318892	1.0434e-05
Catabacter	Higher in Microbiome Group1	0.448907	0.678462	7.0051e-05	3.6334e-06
Escherichia.Shigella	Higher in Microbiome Group1	0.426379	0.678462	0.0673936	0.0571651
Faecalitalea	Higher in Microbiome Group2	0.426913	0.678462	0.00110531	0.00121745
Granulicatella	Higher in Microbiome Group1	0.448907	0.678462	0.000469754	1.15569e-05
Lachnospiraceae_NC2004_group	Higher in Microbiome Group1	0.448907	0.678462	0.000191273	3.05511e-06
Negativibacillus	Higher in Microbiome Group1	0.431106	0.678462	0.00335964	0.00222949
Ruminococcaceae_UCG.009	Higher in Microbiome Group1	0.448907	0.678462	0.000130594	3.2464e-06
Epulopiscium	Higher in Microbiome Group1	0.463208	0.682427	0.000127249	3.26074e-05
Mogibacterium	Higher in Microbiome Group1	0.463208	0.682427	0.000116705	6.61217e-05
Sutterella	Higher in Microbiome Group2	0.466924	0.682427	0.00116145	0.00193804
GCA.900066575	Higher in Microbiome Group2	0.477759	0.690674	0.000260356	0.00056154
Veillonella	Higher in Microbiome Group1	0.512271	0.732603	0.00347811	0.00134799
Dielma	Higher in Microbiome Group2	0.535016	0.75699	0.000106118	0.000122887
Coprobacillus	Higher in Microbiome Group2	0.558492	0.781889	0.000134054	0.000138898
Cloacibacillus	Higher in Microbiome Group2	0.569196	0.788573	0.000304992	0.000396628
Parabacteroides	Higher in Microbiome Group1	0.609343	0.835491	0.0444852	0.0217937
Actinomyces	Higher in Microbiome Group1	0.636266	0.83976	0.000835667	0.000601438
Anaerofilum	Higher in Microbiome Group1	0.653446	0.83976	0.000373588	0.000237639
Anthococcus	Higher in Microbiome Group2	0.661547	0.83976	2.00806e-06	6.01432e-06
Enterobacter	Higher in Microbiome Group2	0.633682	0.83976	0.000516754	0.00406736
Fusobacterium	Higher in Microbiome Group2	0.67879	0.83976	0.000546803	0.00219538
Lactonifactor	Higher in Microbiome Group1	0.679807	0.83976	0.000337003	0.000162952
Olsenella	Higher in Microbiome Group2	0.650195	0.83976	0.000327199	0.0005201
Paraprevotella	Higher in Microbiome Group1	0.661499	0.83976	0.00954689	0.00237556
Parasutterella	Higher in Microbiome Group2	0.680937	0.83976	0.00134423	0.00164978
Slackia	Higher in Microbiome Group2	0.68191	0.83976	0.000264539	0.000891454
Solobacterium	Higher in Microbiome Group2	0.661547	0.83976	3.41345e-05	0.00021015
Intestinibacter	Higher in Microbiome Group1	0.69339	0.846063	0.00331117	0.00291489
Acetanaerobacterium	Higher in Microbiome Group2	0.919613	0.940835	3.64347e-06	7.2668e-06
Acidaminococcus	Higher in Microbiome Group2	0.89349	0.940835	0.000145607	0.00179744
Alistipes	Higher in Microbiome Group1	0.807963	0.940835	0.0304426	0.0167791
Anaeroglobus	Higher in Microbiome Group2	0.919613	0.940835	6.29748e-06	1.04565e-05
ATCC.39006	Higher in Microbiome Group1	0.918134	0.940835	3.28467e-05	2.8171e-05
Atopobacter	Higher in Microbiome Group2	0.919613	0.940835	1.45739e-06	9.80542e-06
Butyricimonas	Higher in Microbiome Group1	0.888638	0.940835	0.00158778	0.00151399
Christensenella	Higher in Microbiome Group1	0.896759	0.940835	1.83579e-05	4.58266e-06
Cronobacter	Higher in Microbiome Group1	0.919613	0.940835	6.8399e-05	6.70918e-05
hoa5.07d05_gut_group	Higher in Microbiome Group2	0.89349	0.940835	4.96978e-06	1.45632e-05
Howardella	Higher in Microbiome Group2	0.809757	0.940835	7.38737e-05	7.8049e-05
Kluyvera	Higher in Microbiome Group1	0.896759	0.940835	0.000240828	2.00098e-05
Megamonas	Higher in Microbiome Group2	0.831794	0.940835	0.00307155	0.00454443
Megasphaera	Higher in Microbiome Group2	0.880588	0.940835	0.000950803	0.00132941
Methanobrevibacter	Higher in Microbiome Group1	0.847631	0.940835	0.00175413	0.000730924
Paeniclostridium	Higher in Microbiome Group2	0.919613	0.940835	1.83544e-05	0.000137715
Pseudoflavonifractor	Higher in Microbiome Group2	0.919613	0.940835	3.71936e-06	4.36905e-06
Ruminiclostridium_5	Higher in Microbiome Group2	0.779835	0.940835	0.00197877	0.00332027
Ruminococcaceae_UCG.008	Higher in Microbiome Group2	0.919613	0.940835	3.12857e-05	0.000148173
Staphylococcus	Higher in Microbiome Group1	0.793291	0.940835	0.00269549	0.000774995
Terrisporobacter	Higher in Microbiome Group2	0.919613	0.940835	3.02563e-05	7.75529e-05
UC5.1.2E3	Higher in Microbiome Group1	0.968466	0.983251	0.000366486	5.48487e-05
Bilophila	Higher in Microbiome Group1	0.996718	0.996718	0.00483653	0.0017763
Streptococcus	Higher in Microbiome Group1	0.99143	0.996718	0.0539211	0.0234256

## Sheet: Legend
	Supplementary Table 2: Comparison of the relative abundances of the different genus-level taxa between the Microbiome Group 1 and 2, performed using Mann-Whitney Tests with P-values corrected using Benjamini-Hochberg correction to obtain the Q-Values
